# Supplementary material for: Reliability and diagnostic validity of a joint vibration analysis device
Source: BMC Oral Health. 2017 Feb 16;17:56. doi: 10.1186/s12903-017-0346-9 (PMC5314607; doi:10.1186/s12903-017-0346-9)
Supplement: Additional file 1: — An additional file named “JVAdata.csv” contains the MRI-based group and the JVA-based data. (CSV 1 kb) [file 12903_2017_346_MOESM1_ESM.csv]

MRIlist	TI	IGr300	R	ILs300	PA	MF	PF
Normal	17.9	3.05	0.215	14.85	1.45	108.5	68
Normal	15.3	1.25	0.09	14.15	2.05	62	38.5
Normal	3.75	0.8	0.26	3	0.3	118.5	29
Normal	6.5	0.6	0.105	5.85	0.85	56	29
Normal	5.7	1.2	0.25	4.4	0.5	142	120.5
Normal	6.35	1.1	0.24	5.3	0.9	97.5	44.5
Normal	11.55	3.3	0.38	8.25	0.8	169.5	19
Normal	14.1	1.3	0.11	12.8	1.7	62	34.5
Normal	3.2	0.55	0.22	2.6	0.3	97	33
Normal	4.75	0.8	0.205	3.95	0.35	124.5	29
Normal	8.7	1.2	0.155	7.55	0.6	122.5	15
Normal	3.4	0.5	0.16	2.95	0.3	99.5	27
Normal	4.85	0.75	0.19	4.1	0.6	81.5	19
Normal	7.15	1.65	0.29	5.55	0.55	124.5	15
Normal	18.95	3.1	0.195	15.85	1.55	111	21
Normal	4.7	0.55	0.13	4.2	0.65	64	25
Normal	7.2	0.65	0.105	6.55	0.7	78	44.5
Normal	26.65	5.65	0.265	21.1	3.9	111	17
Normal	25.5	6.25	0.26	19.25	1.25	146	70
Normal	7.05	0.9	0.155	6.15	0.85	72	23
Normal	10.8	2.95	0.33	7.85	0.7	142	36.5
DDwR	66.45	2.55	0.05	63.9	6.7	72	68
DDwR	6.95	0.85	0.15	6.1	0.8	73.5	19
DDwR	6.5	1.25	0.235	5.25	0.4	154	87.5
DDwR	133.35	21.3	0.21	112.05	10.8	126.5	72
DDwR	63.8	18.6	0.415	45.2	3.45	200.5	79.5
DDwR	19.15	0.75	0.06	18.4	1.6	103	83
DDwR	9.9	0.75	0.08	9.15	0.9	85	41
DDwR	6.85	0.8	0.125	6.15	1.1	54.5	23
DDwR	274.6	77.35	0.4	197.15	10.7	203	122.5
DDwR	15	3.7	0.33	11.4	1.3	130	25
DDwR	353.7	132.25	0.675	221.45	13.15	273	285
DDwR	56.6	4	0.075	52.6	3.7	109	105
DDwR	144.45	36.65	0.33	107.8	7.5	179	99
DDwR	36.5	7.15	0.24	29.35	2.15	152	89
DDwR	41.8	10.85	0.34	31	1.6	193	142.5
